# Supplementary material for: Surgical Technique and Implementation of Total Minimally Invasive (Laparo-Thoracoscopic) Ivor Lewis Esophagectomy for Cancer
Source: Cancers (Basel). 2024 Sep 26;16(19):3281. doi: 10.3390/cancers16193281 (PMC11475372; doi:10.3390/cancers16193281)
Supplement: Supplementary file 1 [file cancers-16-03281-s001.zip]

Archive with 5 entries (4 files):
- Supplementary material/
- Supplementary material/SM - 1. SUPER checklist.docx
- __MACOSX/Supplementary material/._SM - 1. SUPER checklist.docx
- Supplementary material/SM - 2. Surgical instrument equipment.docx
- __MACOSX/Supplementary material/._SM - 2. Surgical instrument equipment.docx
